# Supplementary material for: The Restoration of Energy Pathways Indicates the Efficacy of Ketamine Treatment in Depression: A Metabolomic Analysis
Source: CNS Neurosci Ther. 2025 Mar 9;31(3):e70324. doi: 10.1111/cns.70324 (PMC11890978; doi:10.1111/cns.70324)
Supplement: Supplementary file 1 — Data S1. [file CNS-31-e70324-s001.xlsx]

## Sheet: Sheet1
Supplementary Data Sheet 1
Differentially-expressed metabolites in the responders and non-responders before ketamine administration.
Names	KEGG ID	P_value	P_value_adjust	log2(responder/non-responder)
DEHP	C03690	0.00527006	0.372943	3.1846
Dopamine	C03758	0.00527006	0.372943	0.699366
Glycerophosphocholine	C00670	0.00577606	0.372943	-0.455905
5-Aminolevulinic acid	C00430	0.0098024	0.372943	0.889229
3,4-Dihydroxymandelaldehyde	C05577	0.0126028	0.372943	1.26257
(R) 2,3-Dihydroxy-3-methylvalerate	C06007	0.0160669	0.372943	0.156574
Nicotinuric acid	C05380	0.0188042	0.372943	0.681825
Ectoine	C06231	0.0188042	0.372943	-0.147333
N-Acetyldemethylphosphinothricin	C17949	0.0203156	0.372943	0.579116
Uric acid	C00366	0.025483	0.372943	1.06518
Thyroxine	C01829	0.025483	0.372943	0.293293
3,4-Dihydroxymandelic acid	C05580	0.025483	0.372943	0.998104
2-Arachidonylglycerol	C13856	0.0274347	0.372943	-0.406653
Gentisic acid	C00628	0.0295105	0.372943	0.908138
4-(Nitrosoamino)-1-(3-pyridinyl)-1-butanone	C19564	0.0295105	0.372943	0.539858
3-Methylindole	C08313	0.0295105	0.372943	-0.191794
Beta-Alanine	C00099	0.0317164	0.372943	0.386552
5-(2-Hydroxyethyl)-4-methylthiazole	C04294	0.0340583	0.372943	1.24999
Pyruvaldehyde	C00546	0.0340583	0.372943	0.459945
Inosine	C00294	0.0365425	0.372943	-0.455051
Progesterone	C00410	0.0365425	0.372943	-0.279058
D-Arginine	C00792	0.0391753	0.372943	0.751197
2-Aminophenol	C01987	0.0391753	0.372943	-0.32964
5,6-Indolequinone-2-carboxylic acid	C17938	0.0391753	0.372943	-0.366986
4-Guanidinobutanamide	C03078	0.0391753	0.372943	-0.369833
L-Pyrrolysine	C16138	0.0391753	0.372943	-0.253038
Choline	C00114	0.0391753	0.372943	0.228802
L-Alpha-aminobutyric acid	C02356	0.0419632	0.372943	-0.391215
Hydroxyphenylacetylglycine	C05596	0.0449127	0.372943	-0.355048
Tetrahydrocortisol	C05465	0.0449127	0.372943	0.714296
Selenodiglutathione	C18870	0.0449127	0.372943	0.557245
1-Phosphatidyl-D-myo-inositol	C01194	0.0480305	0.372943	1.19439
Biliverdin	C00500	0.0480305	0.372943	1.16865
Menadione	C05377	0.0480305	0.372943	-0.40308

## Sheet: Sheet2 
Supplementary Data Sheet 2
Differentially-expressed metabolites in the responder group before and after ketamine administration.
VIP>1 and p.adj<0.05, related to Fig. 1E
Names	KEGG ID	P_value	P_value_adjust	log2(after/before)
CDP-Ethanolamine	C00570	1.62751e-11	3.3364e-09	-1.49892
N-Hydroxy-4-aminobiphenyl	C03622	8.5165e-10	8.72941e-08	1.44761
L-2-Aminoethyl seryl phosphate	C03872	4.47153e-09	3.05554e-07	-1.61433
5,6-Indolequinone-2-carboxylic acid	C17938	4.20384e-08	2.15447e-06	2.94807
5-Methoxyindoleacetate	C05660	8.73983e-08	3.58333e-06	-1.32272
D-Alanyl-D-alanine	C00993	2.45092e-07	8.37399e-06	0.701107
Benzo[a]pyrene-7,8-diol	C14852	3.99586e-07	1.17022e-05	-3.19343
L-Kynurenine	C00328	4.68571e-07	1.20071e-05	0.933921
Biotin sulfone	C20387	5.48507e-07	1.24938e-05	1.44236
L-Arginine	C00062	8.70877e-07	1.7853e-05	-2.37634
(2R,4S)-2,4-Diaminopentanoate	C03943	1.82261e-06	3.39669e-05	-2.32198
Glucaric acid	C00818	2.10318e-06	3.59293e-05	-2.61218
Oxalureate	C00802	3.6766e-06	5.79771e-05	2.29596
Malonate	C00383	5.51059e-06	8.06908e-05	-3.94186
gamma-Glutamyl-gamma-aminobutyraldehyde	C15700	9.28499e-06	0.000111966	1.78077
Uracil	C00106	9.28499e-06	0.000111966	-0.868365
Ophthalmic acid	C21016	9.28499e-06	0.000111966	0.6931
ADP	C00008	1.53459e-05	0.000174773	2.49424
Urocanic acid	C00785	1.73498e-05	0.000177836	-0.728255
1,2-Dihydroxy-3-keto-5-methylthiopentene	C15606	1.73498e-05	0.000177836	-0.643893
Uridine	C00299	2.80353e-05	0.000273678	-1.53583
2-(Hydroxymethyl)-3-(acetamidomethylene)succinate	C04690	3.15239e-05	0.000293745	1.79506
1-Methyluric acid	C16359	3.54095e-05	0.000315606	0.757137
N-Dimethyl-2-aminoethylphosphonate	C05680	3.97329e-05	0.000339386	1.36173
D-2-Hydroxyglutaric acid	C01087	4.45387e-05	0.000365218	-1.54656
L-Methionine	C00073	4.98756e-05	0.00039325	0.800417
N-Acetyl-D-galactosamine	C01132	5.57962e-05	0.000394422	-1.27455
1-Methylhistidine	C01152	5.57962e-05	0.000394422	0.796863
1-Phospho-alpha-D-galacturonate	C04037	5.57962e-05	0.000394422	0.687852
Putrescine	C00134	6.23584e-05	0.000426116	-0.849636
Sphinganine 1-phosphate	C01120	7.76628e-05	0.000497527	-1.00524
Phosphorylcholine	C00588	7.76628e-05	0.000497527	-1.11844
S-Adenosylmethionine	C00019	8.65468e-05	0.000521826	-1.34708
Adenosine triphosphate	C00002	8.65468e-05	0.000521826	0.458415
1-Octadecanoyl-2-(7Z,10Z,13Z,16Z-docosatetraenoyl)-sn-glycero-3-phosphoethanolamine	C21481	9.63566e-05	0.000548697	1.05962
Paraxanthine	C13747	9.63566e-05	0.000548697	1.10158
Myristic acid	C06424	0.000119107	0.000659917	-0.652015
Raffinose	C00492	0.000132243	0.000677744	1.47942
Gamma-glutamyl-L-putrescine	C15699	0.000132243	0.000677744	0.636799
L-Histidine trimethylbetaine	C05575	0.000132243	0.000677744	-0.715616
Isoniazid	C07054	0.000146695	0.000733477	-1.74424
Glycineamideribotide	C03838	0.000162583	0.000775106	1.23565
Acetylhomoserine	C01077	0.000162583	0.000775106	-1.51742
1-Deoxy-D-xylulose 5-phosphate	C11437	0.000180033	0.000838792	1.22056
Gluconic acid	C00257	0.000199183	0.00090739	0.684543
(alpha-D-mannosyl)7-beta-D-mannosyl-diacetylchitobiosyl-L-asparagine, isoform A (protein)	C01401	0.000268365	0.00117053	1.29717
L-Threonine	C00188	0.000268365	0.00117053	2.11026
Imidazoleacetic acid	C02835	0.000326003	0.0013923	0.481887
Methylphosphonate	C20396	0.000358868	0.00150139	-0.882889
Diaminopimelic acid	C00666	0.000476405	0.00191496	1.52861
Lumichrome	C01727	0.000476405	0.00191496	-0.708
Pyrophosphate	C00013	0.000522759	0.00202199	-1.93849
Xylobiose	C01630	0.000522759	0.00202199	0.963432
Porphobilinogen	C00931	0.000573176	0.00217595	0.744114
N-Glycolylneuraminic acid	C03410	0.00062797	0.00234061	0.562539
Tobramycin	C00397	0.000687474	0.00242987	1.48149
Spermine	C00750	0.000687474	0.00242987	-0.851408
Melatonin	C01598	0.000687474	0.00242987	-0.568864
Aminoadipic acid	C00956	0.000752046	0.00252737	0.621691
Aciclovir	C06810	0.000752046	0.00252737	-1.29714
Citraconic acid	C02226	0.000752046	0.00252737	-1.27604
Mannitol	C00392	0.000822063	0.00263317	1.95659
Uridine 2',3'-cyclic phosphate	C02355	0.000822063	0.00263317	0.355364
L-Pyrrolysine	C16138	0.000822063	0.00263317	0.468486
5-(3'-Carboxy-3'-oxopropyl)-4,6-dihydroxypicolinate	C05656	0.000897928	0.00266776	-1.35029
5'-Phosphoribosyl-N-formylglycinamide	C04376	0.000897928	0.00266776	1.14578
Leukotriene B4	C02165	0.000897928	0.00266776	-0.757646
Docosahexaenoic acid	C06429	0.000897928	0.00266776	-0.762076
Questiomycin A	C02161	0.000897928	0.00266776	-0.906113
5-Hydroxykynurenamine	C05638	0.00098007	0.00282978	0.457258
2,5-Diamino-6-(5-phospho-D-ribitylamino)pyrimidin-4(3H)-one	C18910	0.00098007	0.00282978	0.41658
L-Tryptophan	C00078	0.00106894	0.00300182	-2.64989
Sphingosine	C00319	0.00106894	0.00300182	1.97643
Bromobenzene-2,3-dihydrodiol	C14842	0.00116502	0.0031844	1.20046
Adrenosterone	C05285	0.00116502	0.0031844	0.705589
5-Phosphoribosylamine	C03090	0.00126883	0.00342249	0.831849
Sparfloxacin	C07662	0.00138089	0.00362927	0.452114
D-Maltose	C00208	0.00138089	0.00362927	-0.848155
Pantothenol	C05944	0.00150179	0.00389704	-1.36478
2-Oxoarginine	C03771	0.00163212	0.00403114	-1.16833
(R)(-)-Allantoin	C02348	0.00163212	0.00403114	0.446982
Bovinic acid	C04056	0.00163212	0.00403114	-0.367492
Ectoine	C06231	0.00163212	0.00403114	0.257711
2-Hydroxyhepta-2,4-dienedioate	C05600	0.00177252	0.00427491	-0.864901
Erucic acid	C08316	0.00177252	0.00427491	-1.48776
D-Malic acid	C00497	0.00208628	0.00491595	-1.211
Nnal-N-oxide	C19603	0.00208628	0.00491595	0.57716
Ubiquinone-1	C00399	0.00244889	0.00570479	1.35024
Arachidonic acid	C00219	0.0026505	0.00610509	-0.670273
D-Proline	C00763	0.00286681	0.00652995	0.384574
(R)-Acetoin	C00810	0.00309872	0.00698063	0.485904
Stearic acid	C01530	0.00334719	0.00729972	0.931164
N,N'-Diacetyllegionaminate	C20418	0.00334719	0.00729972	-0.410105
Phosphoribosylformylglycineamidine	C04640	0.00334719	0.00729972	-1.04891
Nicotinuric acid	C05380	0.00361323	0.00755828	0.780509
Glutathione	C00051	0.00361323	0.00755828	-0.539933
13-OxoODE	C14765	0.00361323	0.00755828	-0.863732
Apramycin	C01555	0.00361323	0.00755828	0.918956
D-Xylitol	C00379	0.00389789	0.00807139	-0.45196
Tartronate semialdehyde	C01146	0.00420228	0.00861468	-1.46795
L-Tyrosine	C00082	0.00452756	0.00892451	0.409087
Linoleic acid	C01595	0.00452756	0.00892451	-0.724518
D-Arabitol	C01904	0.00452756	0.00892451	0.600836
Glycocholic acid	C01921	0.00452756	0.00892451	-0.731913
L-Lactic acid	C00186	0.00487492	0.00925333	0.583685
Acetyl-N-formyl-5-methoxykynurenamine	C05642	0.00487492	0.00925333	1.18181
Biotin	C00120	0.00487492	0.00925333	0.359569
Alpha-ketoisovaleric acid	C00141	0.00487492	0.00925333	1.90668
Caprylic acid	C06423	0.00524564	0.0096879	0.464653
trans-Cinnamate	C00423	0.00524564	0.0096879	0.513901
Adrenic acid	C16527	0.00524564	0.0096879	-1.17857
Imidazolone	C06195	0.00564103	0.010144	1.03892
4-Guanidinobutanoic acid	C01035	0.00564103	0.010144	0.59091
N2-Succinyl-L-arginine	C03296	0.00564103	0.010144	0.409614
Dopamine	C03758	0.00606246	0.010807	0.999093
2,5-Dihydroxypyridine	C01059	0.00651137	0.0114088	-0.202204
Guanosine	C00387	0.00651137	0.0114088	-0.648619
2-Indolinone-3-acetate	C22202	0.00698924	0.0120403	1.34579
N6,N6,N6-Trimethyl-L-lysine	C03793	0.00698924	0.0120403	0.30467
7,8-Dihydroneopterin 2',3'-cyclic phosphate	C20567	0.00749763	0.0127026	-1.17298
Taurocholic acid	C05122	0.00749763	0.0127026	0.589649
Mannopine	C16692	0.00803815	0.0132889	-1.059
4-(4-Deoxy-alpha-D-gluc-4-enuronosyl)-D-galacturonate	C06118	0.00803815	0.0132889	0.869248
Phosphoribosyl pyrophosphate	C00119	0.00803815	0.0132889	-0.564221
Neopterin	C05926	0.00861248	0.0141245	-1.1747
Shikimic acid	C00493	0.00922234	0.0147702	0.773253
2-Aminophenol	C01987	0.00922234	0.0147702	0.445645
Sphingosine 1-phosphate	C06124	0.00922234	0.0147702	-0.401868
Cytidine	C00475	0.00986956	0.0154447	-0.335196
2-Methyl-4-amino-5-hydroxymethylpyrimidine diphosphate	C04752	0.00986956	0.0154447	-0.378817
3-Oxo-3-ureidopropanoate	C15607	0.00986956	0.0154447	-0.7562
Glycerophosphocholine	C00670	0.010556	0.0162705	0.387146
(R)-lipoic acid	C16241	0.010556	0.0162705	-0.826573
Ureidopropionic acid	C02642	0.0112836	0.0172622	-0.487325
Acetylisoniazid	C07585	0.0120543	0.0181701	-0.649236
5-Hydroxy-L-tryptophan	C00643	0.0120543	0.0181701	-0.565619
4-Guanidinobutanal	C02647	0.0128703	0.0187121	0.317016
Thyroxine	C01829	0.0128703	0.0187121	-0.269269
2-Amino-2-deoxy-D-gluconate	C03752	0.0128703	0.0187121	0.693915
L-Dopa	C00355	0.0128703	0.0187121	0.893092
2-Phenylethanol	C05853	0.0128703	0.0187121	0.440856
Fexofenadine	C06999	0.0146465	0.0207071	-0.753368
dUMP	C00365	0.0146465	0.0207071	1.0109
3-Succinoylpyridine	C19569	0.0146465	0.0207071	0.986757
Beta-Alanine	C00099	0.0146465	0.0207071	-0.354246
Deoxyadenosine	C00559	0.0156112	0.0219199	0.442353
Pseudouridine	C02067	0.0166302	0.0227279	-0.673029
Methylmalonic acid	C02170	0.0166302	0.0227279	2.87438
Sphinganine	C00836	0.0166302	0.0227279	-0.434925
L-Aspartic acid	C00049	0.0166302	0.0227279	-0.268764
Pyruvic acid	C00022	0.0177057	0.0238794	-0.40945
UDP-2-acetamido-4-dehydro-2,6-dideoxyglucose	C04613	0.0177057	0.0238794	0.513031
Docosapentaenoic acid	C16513	0.0188403	0.0250797	4.09618
5-Methylthioribose	C03089	0.0188403	0.0250797	0.185566
Diethanolamine	C06772	0.0200366	0.0265001	0.359435
5-Aminopentanoic acid	C00431	0.0212972	0.0279867	0.331831
L-Serine	C00065	0.0226247	0.02863	-2.08516
Carbamoyl phosphate	C00169	0.0226247	0.02863	0.663842
Arachidic acid	C06425	0.0226247	0.02863	-1.15106
Biotin sulfoxide	C20386	0.0226247	0.02863	-0.67467
Palmitoleic acid	C08362	0.0226247	0.02863	-0.940243
5-Aminopentanamide	C00990	0.0226247	0.02863	0.239973
Pantothenic acid	C00864	0.0240219	0.0300273	-0.377281
Hypotaurine	C00519	0.0240219	0.0300273	-0.713276
DL-Homocystine	C01817	0.0270368	0.0331888	-0.667139
Thiourocanic acid	C05571	0.0270368	0.0331888	-0.767641
D-4'-Phosphopantothenate	C03492	0.0270368	0.0331888	0.727142
Mevalonic acid	C00418	0.0286603	0.0347655	0.756269
Oxalosuccinic acid	C05379	0.0286603	0.0347655	-0.851633
Oxalic acid	C00209	0.0303652	0.0366169	-1.05062
Protein C-terminal S-farnesyl-L-cysteine methyl ester	C04748	0.0321546	0.038548	-0.451728
Glyoxylic acid	C00048	0.0340317	0.0400948	-1.09515
PC(18:1(9Z)e/2:0)	C04598	0.0340317	0.0400948	-1.59643
Phthalic acid	C01606	0.0340317	0.0400948	-0.764227
6'-Dehydro-6'-oxoparomamine	C17583	0.0359995	0.0412285	0.314176
Xanthurenic acid	C02470	0.0359995	0.0412285	0.353988
1-Pyrroline-5-carboxylic acid	C03912	0.0359995	0.0412285	0.281992
4-Ketocyclophosphamide	C07644	0.0359995	0.0412285	0.603845
1,3,7-Trimethyluric acid	C16361	0.0359995	0.0412285	-0.259129
Deoxycytidine	C00881	0.0402206	0.0458068	-0.698463
CDP	C00112	0.0424806	0.047849	-0.784167
Palmitoylethanolamide	C16512	0.0424806	0.047849	1.35887

## Sheet: Sheet3
Supplementary Data Sheet 3
Differentially-expressed metabolites in the non-responder group before and after ketamine administration.
VIP>1 and p.adj<0.05, related to Fig. 1H
Names	KEGG ID	P_value	P_value_adjust	log2(after/before)
L-2-Aminoethyl seryl phosphate	C03872	3.42817e-09	7.95336e-07	-1.95051
Biotin sulfone	C20387	8.31331e-08	9.64344e-06	1.39473
D-Alanyl-D-alanine	C00993	1.67123e-07	1.29242e-05	0.780803
Nicotinuric acid	C05380	4.35378e-07	2.02015e-05	1.37428
5,6-Indolequinone-2-carboxylic acid	C17938	4.35378e-07	2.02015e-05	2.85169
Arachidonic acid	C00219	7.84194e-07	3.03222e-05	-1.17915
5-Methoxyindoleacetate	C05660	1.03874e-06	3.44267e-05	-1.61504
Malonate	C00383	1.78351e-06	4.13773e-05	-5.03691
Glucaric acid	C00818	1.78351e-06	4.13773e-05	-3.33675
Bovinic acid	C04056	1.78351e-06	4.13773e-05	-0.541832
Uridine	C00299	2.31402e-06	4.88047e-05	-1.72529
Uracil	C00106	2.98079e-06	5.31957e-05	-0.917951
Raffinose	C00492	2.98079e-06	5.31957e-05	2.15395
Adrenic acid	C16527	3.81898e-06	5.90669e-05	-2.81672
Dopamine	C03758	3.81898e-06	5.90669e-05	1.65167
(2R,4S)-2,4-Diaminopentanoate	C03943	4.862e-06	6.26658e-05	-2.42456
(alpha-D-mannosyl)7-beta-D-mannosyl-diacetylchitobiosyl-L-asparagine, isoform A (protein)	C01401	4.862e-06	6.26658e-05	2.15109
Benzo[a]pyrene-7,8-diol	C14852	4.862e-06	6.26658e-05	-2.59438
N-Hydroxy-4-aminobiphenyl	C03622	6.16042e-06	7.14609e-05	1.31298
L-Threonine	C00188	6.16042e-06	7.14609e-05	2.89404
Linoleic acid	C01595	1.21477e-05	0.000134203	-1.53699
N-Dimethyl-2-aminoethylphosphonate	C05680	1.50959e-05	0.000145928	1.60636
L-Kynurenine	C00328	1.50959e-05	0.000145928	0.733007
Oxalureate	C00802	1.50959e-05	0.000145928	2.32053
Neopterin	C05926	1.86741e-05	0.00016663	-1.25544
1-Octadecanoyl-2-(7Z,10Z,13Z,16Z-docosatetraenoyl)-sn-glycero-3-phosphoethanolamine	C21481	1.86741e-05	0.00016663	0.85402
Tungstate	C20679	2.82353e-05	0.000233949	0.464378
Apramycin	C01555	2.82353e-05	0.000233949	0.488982
Sphingosine	C00319	4.20405e-05	0.000325113	2.4128
S-Adenosylmethionine	C00019	4.20405e-05	0.000325113	-1.75741
Diaminopimelic acid	C00666	5.10223e-05	0.000369912	1.46034
Eicosenoic acid	C16526	5.10223e-05	0.000369912	-2.86719
Putrescine	C00134	6.17011e-05	0.000433777	-1.04154
5-Hydroxykynurenamine	C05638	7.43733e-05	0.000479295	0.627983
5-(3'-Carboxy-3'-oxopropyl)-4,6-dihydroxypicolinate	C05656	7.43733e-05	0.000479295	-1.27328
2-(Hydroxymethyl)-3-(acetamidomethylene)succinate	C04690	7.43733e-05	0.000479295	1.76664
Aminoadipic acid	C00956	8.93476e-05	0.00054549	0.986269
Gluconic acid	C00257	8.93476e-05	0.00054549	0.869199
Myristic acid	C06424	0.000107007	0.00062064	-1.32865
Questiomycin A	C02161	0.000107007	0.00062064	-1.25793
Adrenosterone	C05285	0.000180507	0.000951764	1.30531
Aciclovir	C06810	0.000180507	0.000951764	-1.568
trans-Cinnamate	C00423	0.000180507	0.000951764	0.755426
PC(18:1(9Z)e/2:0)	C04598	0.000180507	0.000951764	-3.38407
N2-(D-1-Carboxyethyl)-L-arginine	C04137	0.000213652	0.00105462	1.12197
Tobramycin	C00397	0.000213652	0.00105462	1.3802
Methylphosphonate	C20396	0.000213652	0.00105462	-0.693568
Imidazolone	C06195	0.000252176	0.0011701	1.41942
Taurocholic acid	C05122	0.000252176	0.0011701	1.12057
Imidazoleacetic acid	C02835	0.000252176	0.0011701	0.552744
(R) 2,3-Dihydroxy-3-methylvalerate	C06007	0.000296863	0.00135044	0.313442
gamma-Glutamyl-gamma-aminobutyraldehyde	C15700	0.000348544	0.0015257	1.59435
Xanthine	C00385	0.000348544	0.0015257	-0.649552
Docosahexaenoic acid	C06429	0.000408191	0.00175371	-1.27085
Pyrophosphate	C00013	0.00047684	0.00197548	-2.37007
2-Hydroxyhepta-2,4-dienedioate	C05600	0.00047684	0.00197548	-1.14463
Mevalonic acid	C00418	0.000555694	0.00211346	1.56185
2-Phenylethanol	C05853	0.000555694	0.00211346	0.766152
(R)-Acetoin	C00810	0.000555694	0.00211346	0.66255
4-Guanidinobutanal	C02647	0.000555694	0.00211346	0.449976
Alpha-ketoisovaleric acid	C00141	0.000555694	0.00211346	1.96586
D-2-Hydroxyglutaric acid	C01087	0.00064603	0.00234186	-1.25185
L-Arginine	C00062	0.00064603	0.00234186	-1.78821
Adenosine triphosphate	C00002	0.00064603	0.00234186	0.487197
Uridine 2',3'-cyclic phosphate	C02355	0.000749318	0.00263397	0.487626
Glucosamine	C00329	0.000749318	0.00263397	0.695786
4-(2-Aminophenyl)-2,4-dioxobutanoic acid	C01252	0.000867121	0.00295841	0.897804
Erucic acid	C08316	0.000867121	0.00295841	-1.94404
Shikimic acid	C00493	0.00100122	0.00318197	1.39391
D-Malic acid	C00497	0.00100122	0.00318197	-1.41013
Bromobenzene-2,3-dihydrodiol	C14842	0.00100122	0.00318197	1.30319
1-Methyluric acid	C16359	0.00100122	0.00318197	0.585441
D-Proline	C00763	0.00100122	0.00318197	0.574831
9-cis-Retinoic acid	C15493	0.00115351	0.0035682	1.63149
L-Methionine	C00073	0.00115351	0.0035682	0.946496
Palmitoylethanolamide	C16512	0.00132613	0.00375199	2.39895
Caprylic acid	C06423	0.00132613	0.00375199	0.591531
Carbamoyl phosphate	C00169	0.00132613	0.00375199	1.09347
L-Histidine trimethylbetaine	C05575	0.00132613	0.00375199	-0.985115
Leukotriene B4	C02165	0.00132613	0.00375199	-0.875514
FAD	C00016	0.00132613	0.00375199	1.39215
Diacetyl	C00741	0.00132613	0.00375199	0.413511
Oleic acid	C00712	0.00152136	0.00410413	-0.99646
Mannopine	C16692	0.00152136	0.00410413	-1.23391
4-Guanidinobutanamide	C03078	0.00152136	0.00410413	-0.639495
Isoniazid pyruvate	C16624	0.00152136	0.00410413	0.495287
L-Lactic acid	C00186	0.00174175	0.00459188	0.730611
Glutathione	C00051	0.00174175	0.00459188	-0.597552
Ubiquinone-1	C00399	0.00198999	0.00501825	2.54887
Sphinganine	C00836	0.00198999	0.00501825	-0.546236
1,2-Dihydroxy-3-keto-5-methylthiopentene	C15606	0.00198999	0.00501825	-0.546298
Methadone	C07163	0.00198999	0.00501825	0.528102
Glyoxylic acid	C00048	0.00226912	0.00554143	-1.85658
L-Acetylcarnitine	C02571	0.00226912	0.00554143	-0.920187
Acetylhomoserine	C01077	0.00226912	0.00554143	-1.02074
N-Glycolylneuraminic acid	C03410	0.00258232	0.00617627	0.497153
L-Pyrrolysine	C16138	0.00258232	0.00617627	0.41057
5'-Phosphoribosyl-N-formylglycinamide	C04376	0.00293313	0.00667142	1.37385
N-Oleoylethanolamine	C20792	0.00293313	0.00667142	-0.556124
Glyceric acid	C00258	0.00293313	0.00667142	0.614509
3-Sulfinoalanine	C00606	0.00293313	0.00667142	1.57416
Mannitol	C00392	0.00293313	0.00667142	2.19816
Indolylmethylthiohydroximate	C16516	0.00332527	0.00734727	0.37925
13-OxoODE	C14765	0.00332527	0.00734727	-0.940172
D-Mannose	C00159	0.00332527	0.00734727	-1.08611
4-Ketocyclophosphamide	C07644	0.00376287	0.00786474	1.19939
Docosadienoate (22:2n6)	C16533	0.00376287	0.00786474	-1.28773
Palmitoleic acid	C08362	0.00376287	0.00786474	-2.1331
Ophthalmic acid	C21016	0.00376287	0.00786474	0.756856
(3S)-3,6-Diaminohexanoate	C01142	0.00376287	0.00786474	1.73434
N-Succinyl-L-glutamate	C05931	0.00376287	0.00786474	-0.448064
5-Phosphoribosylamine	C03090	0.00425025	0.00864963	0.883429
CDP-Ethanolamine	C00570	0.00425025	0.00864963	-0.831558
Acetylisoniazid	C07585	0.00425025	0.00864963	-0.828883
7,8-Dihydropteroic acid	C00921	0.00479216	0.0095024	0.351808
Cysteine-S-sulfate	C05824	0.00479216	0.0095024	-0.924449
Sulfoacetaldehyde	C00593	0.00479216	0.0095024	1.04631
Tetrahydrocortisol	C05465	0.00539357	0.0104276	1.4573
Alpha-N-Phenylacetyl-L-glutamine	C04148	0.00539357	0.0104276	1.38554
Agmatine	C00179	0.00539357	0.0104276	0.55977
Phytosphingosine	C12144	0.00605991	0.0112472	0.678505
D-Ribose	C00121	0.00605991	0.0112472	-0.971027
4-Amino-4-deoxychorismate	C11355	0.00605991	0.0112472	0.882539
Lumichrome	C01727	0.00605991	0.0112472	-0.410898
1-Deoxy-D-xylulose 5-phosphate	C11437	0.00605991	0.0112472	0.895646
L-Tyrosine	C00082	0.00679685	0.0123193	0.448464
Glycineamideribotide	C03838	0.00679685	0.0123193	1.07261
2-Hydroxyethylphosphonate	C06451	0.00679685	0.0123193	0.478801
Docosapentaenoic acid	C16513	0.00761057	0.0130789	3.85529
Melatonin	C01598	0.00761057	0.0130789	-0.607572
Acetyl-N-formyl-5-methoxykynurenamine	C05642	0.00761057	0.0130789	1.25246
L-Dopa	C00355	0.00761057	0.0130789	1.00709
1-Methylhistidine	C01152	0.00761057	0.0130789	0.45211
Chorismate	C00251	0.00761057	0.0130789	-0.534959
D-Arabitol	C01904	0.00761057	0.0130789	0.800185
D-Xylitol	C00379	0.00850747	0.0143024	-0.425627
Spermine	C00750	0.00850747	0.0143024	-0.469132
Citraconic acid	C02226	0.00850747	0.0143024	-1.06821
Allicin	C07600	0.0094945	0.0154037	0.936994
UDP-2-acetamido-4-dehydro-2,6-dideoxyglucose	C04613	0.0094945	0.0154037	0.943322
Biotin sulfoxide	C20386	0.0094945	0.0154037	-0.818454
Indoleacetaldehyde	C00637	0.0094945	0.0154037	0.994595
D-Lactaldehyde	C00937	0.0094945	0.0154037	-0.354938
Flutamide	C07653	0.0105788	0.0166959	1.33353
Lipoyl-AMP	C16238	0.0105788	0.0166959	-0.793716
Urocanic acid	C00785	0.0105788	0.0166959	-0.510248
5-Aminopentanamide	C00990	0.0105788	0.0166959	0.306161
N-Acetyldemethylphosphinothricin	C17949	0.0117683	0.0180811	0.956449
1-Pyrroline-4-hydroxy-2-carboxylate	C04282	0.0117683	0.0180811	-2.13558
3,4-Dihydroxymandelaldehyde	C05577	0.0117683	0.0180811	1.10275
D-Arabinose	C00216	0.0117683	0.0180811	-0.536672
Xylobiose	C01630	0.0130708	0.0191925	0.89726
N2-(D-1-Carboxyethyl)-L-lysine	C04020	0.0130708	0.0191925	0.607226
1-Octadecanoyl-2-(5Z,8Z,11Z,14Z-eicosatetraenoyl)-sn-glycero-3-phosphoethanolamine	C21480	0.0130708	0.0191925	0.35797
Dodecanoic acid	C02679	0.0130708	0.0191925	-0.865668
Glucose 6-phosphate	C00092	0.0130708	0.0191925	0.791388
L-Formylkynurenine	C02700	0.0130708	0.0191925	-0.476895
Thiourocanic acid	C05571	0.0130708	0.0191925	-0.773482
(2R,3S)-2,3-Dimethylmalate	C03652	0.0144949	0.0211498	0.424841
N-Acetyl-L-phenylalanine	C03519	0.0160496	0.0229845	-0.814718
D-Maltose	C00208	0.0160496	0.0229845	-0.861762
Aspartame	C11045	0.0160496	0.0229845	0.578874
Anserine	C01262	0.0177441	0.0246505	1.49227
L-Tryptophan	C00078	0.0177441	0.0246505	-1.73784
2-Indolinone-3-acetate	C22202	0.0177441	0.0246505	1.36919
Lidocaine	C07073	0.0177441	0.0246505	0.710277
D-Arginine	C00792	0.0177441	0.0246505	0.892944
2-Hydroxycinnamic acid	C01772	0.0195882	0.0265758	0.874526
S-Glutathionyl-L-cysteine	C05526	0.0195882	0.0265758	-0.835698
Gamma-glutamyl-L-putrescine	C15699	0.0195882	0.0265758	0.460555
1,3,7-Trimethyluric acid	C16361	0.0195882	0.0265758	-0.31376
Orotic acid	C00295	0.0215921	0.0284623	-1.88246
5-Acetylamino-6-formylamino-3-methyluracil	C16365	0.0215921	0.0284623	-1.42195
Ketoleucine	C00233	0.0215921	0.0284623	-1.05205
Fluphenazine	C07010	0.0215921	0.0284623	0.989573
Porphobilinogen	C00931	0.0215921	0.0284623	0.661527
N-Acetyl-D-galactosamine	C01132	0.0237663	0.0308033	-1.03502
Isoniazid	C07054	0.0237663	0.0308033	-1.58956
Cortol	C05482	0.0237663	0.0308033	0.436632
Cytidine	C00475	0.0261218	0.0332982	-0.66482
Sphinganine 1-phosphate	C01120	0.0261218	0.0332982	-0.703385
5-Aminopentanoic acid	C00431	0.0261218	0.0332982	0.45964
L-Serine	C00065	0.02867	0.0363467	-2.45454
Stearic acid	C01530	0.0314226	0.0383686	0.987567
2-Oxoarginine	C03771	0.0314226	0.0383686	-1.14712
1H-Indole-3-acetamide	C02693	0.0314226	0.0383686	0.559543
6,7-Dimethyl-8-(1-D-ribityl)lumazine	C04332	0.0314226	0.0383686	0.723204
2-Methyl-4-amino-5-hydroxymethylpyrimidine diphosphate	C04752	0.0314226	0.0383686	-0.711322
7,8-Dihydroneopterin 2',3'-cyclic phosphate	C20567	0.0314226	0.0383686	-0.976513
Guanosine monophosphate	C00144	0.0314226	0.0383686	-0.788385
Methylmalonic acid	C02170	0.0343916	0.0413412	3.05456
Oxalic acid	C00209	0.0343916	0.0413412	-1.65673
5-Methylthioribose	C03089	0.0343916	0.0413412	0.219418
2,5-Dihydroxypyridine	C01059	0.0375895	0.0449524	-0.147163
Uric acid	C00366	0.0410291	0.0480745	1.92076
4-(beta-D-Glucosyloxy)benzoate	C03993	0.0410291	0.0480745	-0.300728
Quercetin	C00389	0.0410291	0.0480745	0.214801
L-Glutamic acid	C00025	0.0410291	0.0480745	-0.486444
